# Supplementary material for: Determination of the Dielectrophoretic Force Induced by the Photovoltaic Effect on Lithium Niobate
Source: Micromachines (Basel). 2022 Feb 18;13(2):316. doi: 10.3390/mi13020316 (PMC8875925; doi:10.3390/mi13020316)
Supplement: Supplementary file 1 [file micromachines-13-00316-s001.zip]

Archive with 2 entries (2 files):
- Video S1_E-DEP.avi
- Video S2_P-DEP.avi
